# Supplementary material for: Genetic regulatory networks of soybean seed size, oil and protein contents
Source: Front Plant Sci. 2023 Mar 7;14:1160418. doi: 10.3389/fpls.2023.1160418 (PMC10028097; doi:10.3389/fpls.2023.1160418)
Supplement: Supplementary file 1 [file Table_1.xlsx]

## Sheet: Sheet1
Supplementary table 1. The QTLs related to seed size and weight in soybean.
QTL	Chromosome	Start	End
Seed length 1-1	Chr15	1303462	4414263
Seed length 1-2	Chr08	21744500	40588862
Seed length 1-3	Chr08	4006423	6756953
Seed length 1-4	Chr03	40168335	42675829
Seed length 1-5	Chr06	17218677	23848501
Seed length 1-6	Chr07	2434259	4559602
Seed length 1-7	Chr07	12303508	16521027
Seed length 1-8	Chr13	17177160	19951364
Seed length 1-9	Chr13	31449060	34473343
Seed length 1-10	Chr19	42616473	43036918
Seed length 1-11	Chr19	43329322	45182458
Seed length 1-12	Chr04	1601042	5286777
Seed length 1-13	Chr04	564119	7891669
Seed length 1-14	Chr04	22604138	32617784
Seed length 1-15	Chr04	32617784	50092364
Seed length 3-1	Chr06	7326455	10251126
Seed length 3-2	Chr18	5348175	21906039
Seed length 4-1	Chr06	4682853	7233361
Seed length 4-2	Chr10	21635044	36986811
Seed length 4-3	Chr10	41204461	43509732
Seed length 4-4	Chr10	43509732	43788256
Seed length 4-5	Chr16	34258523	37631694
Seed length 4-6	Chr17	26354609	36718722
Seed length 4-7	Chr18	1736692	3275857
Seed length 4-8	Chr19	42616473	43036918
Seed length 5-1	Chr08	5722538	8283676
Seed length 5-2	Chr02	37285448	28903021
Seed length 5-3	Chr07	1301315	9357717
Seed length to height ratio 1-1	Chr17	18065453	18425834
Seed length to thickness ratio 1-1	Chr10	3174842	11017564
Seed length to thickness ratio 1-2	Chr10	4244746	9249171
Seed length to thickness ratio 1-3	Chr13	1225665	15306234
Seed length to thickness ratio 1-4	Chr20	1885268	34052339
Seed length to width ratio 1-1	Chr01	49188784	49783116
Seed length to width ratio 1-2	Chr02	14288241	24281724
Seed length to width ratio 1-3	Chr05	5158623	14843023
Seed length to width ratio 1-4	Chr05	14843023	32628753
Seed length to width ratio 1-5	Chr06	4682853	7233361
Seed length to width ratio 1-6	Chr10	41204461	43509732
Seed length to width ratio 1-7	Chr10	43509732	43788256
Seed length to width ratio 1-8	Chr13	1225665	15306234
Seed length to width ratio 1-9	Chr16	34258523	37699070
Seed length to width ratio 1-10	Chr17	12509368	36455269
Seed length to width ratio 1-11	Chr17	26354609	36718722
Seed length to width ratio 1-12	Chr17	39285847	39843976
Seed length to width ratio 1-13	Chr17	39285847	40525673
Seed length to width ratio 1-14	Chr18	1736692	3275857
Seed length to width ratio 1-15	Chr19	31391445	35672961
Seed length to width ratio 2-1	Chr10	12355353	38957017
Seed length to width ratio 3-1	Chr20	34052339	35362576
Seed width 1-1	Chr15	14779070	49016397
Seed width 1-2	Chr15	49011265	51021715
Seed width 1-3	Chr06	3397159	4953364
Seed width 1-4	Chr06	7326455	11850932
Seed width 1-5	Chr07	2434259	4559602
Seed width 1-6	Chr17	687969	4128383
Seed width 1-7	Chr19	44613839	45270324
Seed width 1-8	Chr19	42616473	46227880
Seed width 1-9	Chr02	97983	7055032
Seed width 1-10	Chr04	32617784	45860827
Seed width 1-11	Chr04	46184435	50093937
Seed width 3-1	Chr06	7326455	10251126
Seed width 3-2	Chr15	16759876	9396584
Seed width 3-3	Chr18	21906039	44259471
Seed width 4-1	Chr02	9327815	11168768
Seed width 4-2	Chr03	38104512	38330113
Seed width 4-3	Chr05	14843023	32628753
Seed width 4-4	Chr06	4682853	7233361
Seed width 4-5	Chr07	9357717	10465123
Seed width 4-6	Chr10	43509732	43788256
Seed width 4-7	Chr14	7075186	16352945
Seed width 4-8	Chr18	1736692	3275857
Seed width 4-9	Chr20	39100197	42953527
Seed width to thickness ratio 1-1	Chr03	2943883	6771140
Seed width to thickness ratio 1-2	Chr03	7458841	32670432
Seed width to thickness ratio 1-3	Chr06	4682853	7233361
Seed width to thickness ratio 1-4	Chr13	1225665	15306234
Seed width to thickness ratio 1-5	Chr15	28489658	9396584
Seed width to thickness ratio 1-6	Chr20	1885268	34052339
Seed height 1-1	Chr08	21744500	40588862
Seed height 1-2	Chr11	556009	6216988
Seed height 1-3	Chr05	31370821	32628753
Seed height 1-4	Chr05	40644782	38647015
Seed height 1-5	Chr06	3397159	4953364
Seed height 1-6	Chr06	7326455	11850932
Seed height 1-7	Chr07	2434259	4559602
Seed height 1-8	Chr17	7961686	9576644
Seed height 1-9	Chr13	31802559	31794058
Seed height 1-10	Chr19	42616473	43036918
Seed height 1-11	Chr19	42616473	46227880
Seed height 1-12	Chr04	564119	7891669
Seed height 1-13	Chr04	22604138	32617784
Seed height 1-14	Chr04	46184435	50093937
Seed height 2-1	Chr02	4396906	7055032
Seed height to width ratio 1-1	Chr16	9934104	13053666
Seed height to width ratio 1-2	Chr16	27158682	15844303
Seed height to width ratio 1-3	Chr10	12355353	38957017
Seed thickness 1-1	Chr03	38104512	38330113	Seed height
Seed thickness 1-2	Chr03	37917420	42675829
Seed thickness 1-3	Chr05	37095914	41913096
Seed thickness 1-4	Chr06	4682853	7233361
Seed thickness 1-5	Chr07	2434259	10655943
Seed thickness 1-6	Chr07	8283245	10655943
Seed thickness 1-7	Chr18	1736692	15418551
Seed thickness 1-8	Chr20	39100197	42953527
Seed weight 1-1	Chr08	38700131	40856683
Seed weight 1-2	Chr06	3397159	3823755
Seed weight 1-3	Chr05	40528038	40263605
Seed weight 2-1	Chr04	1202842	1601042
Seed weight 2-2	Chr06	14467413	15524734
Seed weight 2-3	Chr15	34757105	9396584
Seed weight 2-4	Chr13	25473455	28912864
Seed weight 2-5	Chr18	15418551	41530961
Seed weight 2-6	Chr16	2827903	4964852
Seed weight 2-7	Chr09	44020453	45462044
Seed weight 3-1	Chr17	687969	2201427
Seed weight 3-2	Chr13	22489376	24602843
Seed weight 3-3	Chr18	53866536	55007329
Seed weight 3-4	Chr09	37826520	41745478
Seed weight 3-5	Chr19	45182458	46110862
Seed weight 3-6	Chr19	264193	843081
Seed weight 3-8	Chr14	7922227	9434565
Seed weight 4-1	Chr11	10836168	24571364
Seed weight 4-2	Chr18	48473403	49383692
Seed weight 4-3	Chr19	36154603	35672961
Seed weight 4-4	Chr16	2827903	4964852
Seed weight 4-5	Chr08	7892162	8937354
Seed weight 4-6	Chr19	48733355	48229536
Seed weight 5-1	Chr19	41536524	43329204
Seed weight 5-2	Chr04	12610957	21673212
Seed weight 6-1	Chr15	14048099	35032293
Seed weight 6-2	Chr08	8630159	9158742
Seed weight 6-3	Chr11	556009	2718892
Seed weight 6-4	Chr05	8665543	24308300
Seed weight 6-5	Chr06	17966360	17478869
Seed weight 6-6	Chr13	28336839	29523311
Seed weight 6-7	Chr04	4221947	5286777
Seed weight 7-1	Chr08	18374913	20468620
Seed weight 7-2	Chr18	949928	1344090
Seed weight 7-3	Chr05	38738345	40196598
Seed weight 7-4	Chr01	49708804	49814688
Seed weight 7-5	Chr06	3397159	3823755
Seed weight 7-6	Chr07	2025244	2722369
Seed weight 7-7	Chr19	43329204	45857311
Seed weight 8-1	Chr20	2716974	25498552
Seed weight 9-1	Chr20	24177772	34052339
Seed weight 10-1	Chr05	40095192	41877400
Seed weight 10-2	Chr08	23132231	39682528
Seed weight 10-3	Chr11	15649090	27790963
Seed weight 10-4	Chr14	17206268	16256888
Seed weight 10-5	Chr06	3397159	3823755
Seed weight 10-6	Chr13	1357480	1225665
Seed weight 10-7	Chr13	24602843	25936631
Seed weight 10-8	Chr18	949928	1344090
Seed weight 10-9	Chr18	49681352	50436545
Seed weight 10-10	Chr09	2973041	4266665
Seed weight 10-11	Chr07	1203910	1146438
Seed weight 11-1	Chr11	10836168	24571364
Seed weight 11-2	Chr15	5916548	6844439
Seed weight 11-3	Chr13	32196800	31449060
Seed weight 11-4	Chr18	53866536	55007329
Seed weight 12-1	Chr07	38576936	42197549
Seed weight 12-2	Chr10	37933419	38373007
Seed weight 12-3	Chr19	46227880	47378001
Seed weight 12-4	Chr07	17567660	20280812
Seed weight 12-5	Chr19	34351864	35280772
Seed weight 12-6	Chr10	174602	1836594
Seed weight 12-7	Chr10	39392879	40782104
Seed weight 12-8	Chr20	1683957	2047603
Seed weight 13-1	Chr08	9204446	9158742
Seed weight 13-2	Chr14	9758992	31284724
Seed weight 13-3	Chr14	17206268	16256888
Seed weight 13-4	Chr04	94024	486057
Seed weight 13-5	Chr17	7723454	11636620
Seed weight 13-6	Chr13	26976064	26196486
Seed weight 13-7	Chr12	5415879	6399874
Seed weight 13-8	Chr12	34655409	36556065
Seed weight 13-9	Chr19	45589306	46596334
Seed weight 13-10	Chr19	14048834	8964065
Seed weight 13-11	Chr07	42822283	43601402
Seed weight 14-1	Chr17	4913578	6286674
Seed weight 15-1	Chr06	17218677	45995029
Seed weight 15-2	Chr01	3779070	52379583
Seed weight 15-3	Chr13	24949516	29609521
Seed weight 15-4	Chr18	5702418	9044525
Seed weight 15-5	Chr20	40623814	44710552
Seed weight 15-6	Chr09	13085314	31346579
Seed weight 15-7	Chr19	41616190	43329322
Seed weight 16-1	Chr06	17478869	43990660
Seed weight 16-2	Chr06	16679945	20281159
Seed weight 16-3	Chr12	312420	4520131
Seed weight 17-1	Chr19	42119600	44770496
Seed weight 18-1.1	Chr01	1473591	54828484
Seed weight 18-1.2	Chr01	1031087	2506568
Seed weight 18-2	Chr17	6477809	9576644
Seed weight 19-1	Chr06	17478869	43990660
Seed weight 19-2	Chr13	24949516	28912864
Seed weight 20-1	Chr11	10011307	24571364
Seed weight 20-2	Chr04	12610957	32617784
Seed weight 20-3	Chr11	10206223	24571364
Seed weight 20-4	Chr11	10011307	24571364
Seed weight 21-1	Chr11	5099216	6184217
Seed weight 21-2	Chr17	4004870	5788551
Seed weight 21-3	Chr09	37826520	41745478
Seed weight 22-1	Chr08	16773792	17232172
Seed weight 22-2	Chr11	5099216	6184217
Seed weight 22-3	Chr17	4004870	5788551
Seed weight 22-4	Chr17	4004870	5891979
Seed weight 23-1	Chr14	9758992	31284724
Seed weight 23-2	Chr12	6653096	7980959
Seed weight 24-1	Chr06	45851263	48305238
Seed weight 24-2	Chr20	2047603	2716974
Seed weight 24-3	Chr20	34302228	35362576
Seed weight 25-1	Chr05	4736552	29730496
Seed weight 25-2	Chr11	6216988	8898878
Seed weight 25-3	Chr03	39088673	40168335
Seed weight 25-4	Chr10	36986811	43004879
Seed weight 27-1	Chr18	30071688	44259471
Seed weight 27-2	Chr10	36986811	37933419
Seed weight 27-3	Chr09	37826520	45086902
Seed weight 29-1	Chr14	439027	971657
Seed weight 29-2	Chr15	7537521	13653981
Seed weight 29-3	Chr01	52114690	55659688
Seed weight 29-4	Chr14	439027	971657
Seed weight 29-5	Chr20	34302228	35362576
Seed weight 30-1	Chr01	52114690	55659688
Seed weight 30-2	Chr03	7805399	7458841
Seed weight 30-3	Chr03	36005566	36368900
Seed weight 30-4	Chr08	8630159	9158742
Seed weight 30-5	Chr09	16045909	21181211
Seed weight 30-6	Chr16	16724085	27167274
Seed weight 30-7	Chr17	7148532	6477809
Seed weight 31-1	Chr06	28804685	40245150
Seed weight 31-2	Chr06	17966360	17478869
Seed weight 31-3	Chr20	41195418	42165892
Seed weight 32-1	Chr11	10836168	34173104
Seed weight 32-2	Chr15	16632754	34757105
Seed weight 32-3	Chr03	5664735	6771140
Seed weight 33-1	Chr06	7326455	10251126
Seed weight 33-2	Chr15	14779070	16759876
Seed weight 34-1	Chr08	17232172	47395378
Seed weight 34-2	Chr06	31490622	44049891
Seed weight 34-3	Chr02	19688108	17770710
Seed weight 34-4	Chr12	35082852	36736475
Seed weight 34-5	Chr20	1287393	34052339
Seed weight 34-6	Chr09	6912664	12796843
Seed weight 34-7	Chr19	41536524	43329204
Seed weight 34-8	Chr10	29427575	46492285
Seed weight 34-9	Chr05	8665543	40414305
Seed weight 34-10	Chr08	1308934	10633645
Seed weight 34-11	Chr01	41483100	49734098
Seed weight 34-12	Chr15	28489658	9396584
Seed weight 34-13	Chr08	5777917	45939584
Seed weight 34-14	Chr11	32194459	34173104
Seed weight 34-15	Chr06	20218893	23848501
Seed weight 34-16	Chr06	17218677	48305238
Seed weight 34-17	Chr17	24110077	36718722
Seed weight 34-18	Chr16	23417256	28944536
Seed weight 35-1	Chr08	5722538	17232172
Seed weight 35-2	Chr06	31490622	44049891
Seed weight 35-3	Chr02	19688108	17770710
Seed weight 35-4	Chr12	25888292	35082852
Seed weight 35-5	Chr20	1885268	34052339
Seed weight 35-6	Chr09	2245564	8020345
Seed weight 35-7	Chr19	40637071	43036918
Seed weight 35-8	Chr10	46052103	47423525
Seed weight 35-9	Chr11	27790963	32194459
Seed weight 35-10	Chr01	24851104	41483100
Seed weight 35-11	Chr07	2025244	2434259
Seed weight 36-1	Chr08	17232172	47395378
Seed weight 36-2	Chr06	44049891	48441504
Seed weight 36-3	Chr02	24281724	17770710
Seed weight 36-4	Chr12	35082852	36036485
Seed weight 36-5	Chr20	34302228	46787225
Seed weight 36-6	Chr09	8020345	10848321
Seed weight 36-7	Chr19	43036918	43329204
Seed weight 36-8	Chr10	46257028	48198861
Seed weight 36-9	Chr05	8665543	25682103
Seed weight 36-10	Chr08	5722538	10633645
Seed weight 36-11	Chr11	15649090	31753982
Seed weight 36-12	Chr15	22969031	28489658
Seed weight 36-13	Chr05	14843023	25682103
Seed weight 36-14	Chr14	5540205	16352945
Seed weight 36-15	Chr04	16738759	44301701
Seed weight 36-16	Chr06	15524734	17218677
Seed weight 36-17	Chr01	48767131	50040113
Seed weight 37-2	Chr13	15673158	16855019
Seed weight 37-4	Chr18	48185138	53162866
Seed weight 37-5	Chr01	45923779	49188784
Seed weight 37-6	Chr10	36986811	39392879
Seed weight 37-8	Chr08	17542611	39910959
Seed weight 37-9	Chr11	556009	10003026
Seed weight 37-10	Chr02	45267040	47039676
Seed weight 37-11	Chr20	36842373	37789703
Seed weight 37-12	Chr05	26821643	31943307
Seed weight 38-1	Chr08	8629171	10761253
Seed weight 38-2	Chr04	4092842	6452994
Seed weight 38-3	Chr18	21906039	28049222
Seed weight 40-1	Chr13	32196800	29609521
Seed weight 40-2	Chr06	17966360	17478869
Seed weight 40-3	Chr06	28804685	40245150
Seed weight 40-4	Chr09	37762644	36759445
Seed weight 41-1	Chr12	35082852	36570573
Seed weight 41-2	Chr13	31802559	29609521
Seed weight 42-1	Chr02	2005085	2381978
Seed weight 42-2	Chr17	7487007	9576644
Seed weight 42-3	Chr13	22489376	28912864
Seed weight 42-4	Chr19	45182458	46227880
Seed weight 42-5	Chr07	38576936	40919537
Seed weight 43-1	Chr06	15524734	17218677
Seed weight 43-2	Chr17	12155552	13771477
Seed weight 43-3	Chr12	1687387	4520131
Seed weight 43-4	Chr19	43329322	45182458
Seed weight 44-1	Chr12	6653096	7980959
Seed weight 44-2	Chr13	22489376	34077986
Seed weight 45-1	Chr06	6293758	6919465
Seed weight 45-2	Chr01	50107261	51043150
Seed weight 45-3	Chr04	20202375	44370764
Seed weight 45-4	Chr07	4559602	7189663
Seed weight 45-5	Chr07	15442498	17756198
Seed weight 45-6	Chr13	32196800	39208429
Seed weight 46-1	Chr13	15306234	16454986
Seed weight 47-1	Chr07	2025244	2434259
Seed weight 47-2	Chr17	5788551	40525673
Seed weight 47-3	Chr04	550103	52063955
Seed weight 49-1	Chr08	2034463	47395378
Seed weight 49-2	Chr11	5681946	6216988
Seed weight 49-3	Chr04	50466758	52063955
Seed weight 49-4	Chr06	48467115	49759893
Seed weight 49-5	Chr06	44049891	48441504
Seed weight 49-6	Chr06	20218893	36131665
Seed weight 49-7	Chr06	16007694	17218677
Seed weight 49-8	Chr02	9327815	43443481
Seed weight 49-9	Chr02	45267040	48242247
Seed weight 49-10	Chr17	7961686	39450967
Seed weight 49-11	Chr15	39682051	34757105
Seed weight 49-12	Chr13	31449060	34767428
Seed weight 49-13	Chr13	31661129	29609521
Seed weight 49-14	Chr13	25473455	31449060
Seed weight 49-15	Chr07	2434259	10465123
Seed weight 50-1	Chr17	7148532	6477809
Seed weight 50-2	Chr04	46184435	50093937
Seed weight 50-3	Chr17	36718722	39879571
Seed weight 50-4	Chr18	5348175	10458453
Seed weight 50-5	Chr09	37762644	41745478
Seed weight 50-6	Chr15	16990506	28489658
Seed weight 50-7	Chr13	25936631	28912864
Seed weight 50-8	Chr15	16990506	28489658
Seed weight 50-9	Chr04	8631775	22604138
Seed weight 50-10	Chr10	4621018	12355353
Seed weight 50-11	Chr17	7148532	6477809
Seed weight 50-12	Chr02	44317044	48470807
Seed weight 50-13	Chr20	34052339	35240575
Seed weight 50-14	Chr13	19579036	25936631
Seed weight 50-15	Chr12	25888292	35082852
Seed weight 50-16	Chr20	42165892	46678762
Seed weight 50-17	Chr05	4602598	29730496
Seed weight 51-1	Chr02	4396906	7055032
Seed weight 52-1	Chr01	2211213	40218915
Seed weight 52-2	Chr02	2411666	2411666
Seed weight 52-3	Chr02	4601652	5380183
Seed weight 52-4	Chr06	29678951	21956737
Seed weight 52-5	Chr08	8937354	9864170
Seed weight 52-6	Chr13	39208429	43325422
Seed weight 52-7	Chr14	6851339	7478736
Seed weight 52-8	Chr17	7961686	8314012
Seed weight 52-9	Chr20	677408	2716974
Seed weight 53-1	Chr10	7684035	37449324
Seed weight 54-1	Chr04	5535170	8296368
Seed weight 54-2	Chr04	5535170	8296368
Seed weight 54-3	Chr06	29683755	40245150
cqSeed weight-001	Chr18	30071688	41530961
cqSeed weight-002	Chr18	10458453	9044525
cqSeed weight-003	Chr20	8169252	33590931
cqSeed weight-004	Chr06	6919465	6969902
cqSeed weight-005	Chr19	42311222	43036918
cqSeed weight-006	Chr01	1473591	1745945
cqSeed weight-007	Chr19	42311222	43036918
cqSeed weight-008	Chr06	5504147	8788593
cqSeed weight-009	Chr19	42311222	43036918
cqSeed weight-010	Chr01	1473591	1486706
cqSeed weight-011	Chr06	5504147	8788593
cqSeed weight-012	Chr19	42311222	43036918
cqSeed weight-013	Chr06	3823755	6529270
Seed volume 1-1	Chr15	1303462	4414263
Seed volume 1-2	Chr15	49011265	51021715
Seed volume 1-3	Chr08	21744500	40588862
Seed volume 1-4	Chr05	40644782	38647015
Seed volume 1-5	Chr06	3397159	4953364
Seed volume 1-6	Chr07	2434259	4559602
Seed volume 1-7	Chr19	42616473	43036918
Seed volume 1-8	Chr19	42616473	46227880
Seed volume 1-9	Chr04	564119	7891669
Seed volume 1-10	Chr04	22604138	32617784
Seed volume 1-11	Chr04	50023860	50092364
Seed volume 2-1	Chr06	29683755	40245150
