# Supplementary material for: Genetic regulatory networks of soybean seed size, oil and protein contents
Source: Front Plant Sci. 2023 Mar 7;14:1160418. doi: 10.3389/fpls.2023.1160418 (PMC10028097; doi:10.3389/fpls.2023.1160418)
Supplement: Supplementary file 2 [file Table_2.xlsx]

## Sheet: Sheet1
Supplementary table 2. The QTLs related to seed oil in soybean
QTL	Chromosome	Start	End
Seed oil 1-1	Chr08	5772438	12389879
Seed oil 1-2	Chr09	592513	4266665
Seed oil 2-1	Chr20	25275083	34302228
Seed oil 2-2	Chr20	24177772	34302228
Seed oil 2-3	Chr15	2662454	3308374
Seed oil 2-4	Chr15	7537521	6823519
Seed oil 2-5	Chr15	877198	1303462
Seed oil 2-6	Chr14	5287913	6851339
Seed oil 2-7	Chr19	36154603	35672961
Seed oil 2-8	Chr15	8211849	6823519
Seed oil 2-9	Chr15	5240509	7043661
Seed oil 3-1	Chr19	45589306	46596334
Seed oil 3-2	Chr05	40528038	40263605
Seed oil 3-3	Chr05	24308300	28779101
Seed oil 4-1	Chr05	33987044	34385798
Seed oil 4-2	Chr05	36248688	37015074
Seed oil 4-3	Chr05	38923244	41877400
Seed oil 4-4	Chr08	42637572	44689972
Seed oil 4-5	Chr11	4260934	6216988
Seed oil 4-6	Chr06	16106296	16256544
Seed oil 4-7	Chr18	48473403	48996291
Seed oil 4-8	Chr18	48473403	49383692
Seed oil 4-9	Chr18	49174114	49681352
Seed oil 4-10	Chr12	4886045	5245715
Seed oil 4-11	Chr09	45701046	47061794
Seed oil 5-1	Chr15	5916548	6844439
Seed oil 5-2	Chr16	30404629	31474289
Seed oil 5-3	Chr19	36154603	35672961
Seed oil 5-4	Chr17	12509368	16051012
Seed oil 5-5	Chr17	11223368	12509368
Seed oil 5-6	Chr17	12509368	16051012
Seed oil 6-1	Chr04	46712000	47875842
Seed oil 6-2	Chr18	53866536	55200681
Seed oil 6-4	Chr18	53866536	55007329
Seed oil 6-5	Chr12	35871954	35759200
Seed oil 7-1	Chr12	39868148	39968117
Seed oil 8-1	Chr05	38738345	40196598
Seed oil 8-2	Chr04	486057	321727
Seed oil 9-1	Chr04	486057	321727
Seed oil 9-2	Chr06	6493434	6529270
Seed oil 9-3	Chr19	47167396	47378001
Seed oil 10-1	Chr05	40528038	40263605
Seed oil 11-1	Chr20	2716974	25498552
Seed oil 12-1	Chr20	2716974	25498552
Seed oil 13-1	Chr05	41877400	40414305
Seed oil 13-2	Chr01	49241919	49708804
Seed oil 13-3	Chr13	28336839	29523311
Seed oil 13-4	Chr20	3903416	28349696
Seed oil 13-5	Chr20	47757190	46827902
Seed oil 14-1	Chr14	40060720	38859467
Seed oil 14-2	Chr09	47195247	47865146
Seed oil 14-3	Chr20	1683957	2047603
Seed oil 15-1	Chr20	27664504	33590931
Seed oil 19-1	Chr02	45106878	45295687
Seed oil 19-2	Chr12	35640994	36736475
Seed oil 19-3	Chr10	10091607	29427575
Seed oil 20-1	Chr04	50023860	49706352
Seed oil 20-2	Chr02	7055032	9482333
Seed oil 20-3	Chr16	2919448	4964852
Seed oil 23-1	Chr06	17218677	44503658
Seed oil 23-2	Chr01	1473591	40222130
Seed oil 23-3	Chr17	5788551	9576644
Seed oil 23-4	Chr19	42616473	45270324
Seed oil 23-5	Chr19	45589306	48229536
Seed oil 23-6	Chr07	5010696	8283245
Seed oil 24-1	Chr08	2034463	2559051
Seed oil 24-2	Chr10	174602	1836594
Seed oil 24-3	Chr02	45267040	48242247
Seed oil 24-4	Chr13	15306234	16454986
Seed oil 24-5	Chr03	3931955	7458841
Seed oil 24-6	Chr20	34052339	35240575
Seed oil 24-7	Chr19	40394202	43032427
Seed oil 24-8	Chr17	19328582	36455269
Seed oil 24-9	Chr19	12234826	8964065
Seed oil 24-10	Chr01	49241919	49708804
Seed oil 24-11	Chr11	6906465	8898878
Seed oil 24-12	Chr18	28049222	46109167
Seed oil 24-13	Chr03	7805399	7458841
Seed oil 24-14	Chr11	15649090	27790963
Seed oil 24-15	Chr05	38923244	40263605
Seed oil 24-16	Chr05	25682103	28772403
Seed oil 24-17	Chr14	14146460	45041539
Seed oil 24-18	Chr04	486057	989936
Seed oil 24-19	Chr01	39293998	43220856
Seed oil 24-20	Chr01	49435179	49708804
Seed oil 24-21	Chr01	52336556	52379583
Seed oil 24-22	Chr17	12509368	16051012
Seed oil 24-23	Chr15	5916548	6823519
Seed oil 24-24	Chr15	7537521	7043661
Seed oil 24-25	Chr13	10185598	10392903
Seed oil 24-26	Chr18	48473403	52157617
Seed oil 24-27	Chr18	53823764	55007329
Seed oil 24-28	Chr12	36033742	36736475
Seed oil 24-29	Chr20	2716974	25498552
Seed oil 24-30	Chr20	25674167	35362576
Seed oil 24-31	Chr09	45701046	47865146
Seed oil 24-32	Chr19	33865153	35280772
Seed oil 24-33	Chr19	45589306	47378001
Seed oil 24-34	Chr03	41520601	42675829
Seed oil 25-1	Chr14	48542406	48345612
Seed oil 25-2	Chr07	5010696	6443468
Seed oil 26-1	Chr02	1916476	2381978
Seed oil 27-1	Chr06	17966360	17478869
Seed oil 27-2	Chr15	7537521	13653981
Seed oil 27-3	Chr20	677408	1633021
Seed oil 27-4	Chr20	34052339	35240575
Seed oil 27-5	Chr19	1678377	2892624
Seed oil 27-6	Chr06	20218893	19370872
Seed oil 27-7	Chr20	2047603	2716974
Seed oil 27-8	Chr20	37017297	37350343
Seed oil 27-9	Chr20	41195418	42165892
Seed oil 27-10	Chr18	11645228	21105172
Seed oil 28-1	Chr14	41294144	45041539
Seed oil 28-2	Chr03	41065116	42941040
Seed oil 28-3	Chr03	40375902	45157294
Seed oil 29-1	Chr04	8296368	7891669
Seed oil 29-2	Chr15	49016397	51194643
Seed oil 29-3	Chr10	47247970	48198861
Seed oil 30-1	Chr05	38647015	41265253
Seed oil 30-2	Chr08	7892162	9204446
Seed oil 30-3	Chr08	9192408	13934839
Seed oil 30-4	Chr14	17619136	46002250
Seed oil 30-5	Chr06	16133204	17218677
Seed oil 30-6	Chr17	38763354	39450967
Seed oil 31-1	Chr02	39547350	41441274
Seed oil 31-2	Chr06	28804685	40245150
Seed oil 31-3	Chr19	12234826	34059981
Seed oil 32-1	Chr15	5215740	6844439
Seed oil 32-2	Chr12	7533328	6653096
Seed oil 32-3	Chr20	2716974	34302228
Seed oil 33-1	Chr06	28804685	40245150
Seed oil 33-2	Chr06	17966360	17478869
Seed oil 33-3	Chr20	41195418	42165892
Seed oil 34-1	Chr08	9192408	13934839
Seed oil 34-2	Chr14	9434565	45041539
Seed oil 34-3	Chr20	2047603	4646521
Seed oil 34-4	Chr16	2919448	6325509
Seed oil 34-5	Chr07	42822283	44364856
Seed oil 34-6	Chr10	4244746	10091607
Seed oil 34-7	Chr07	20280812	40919537
Seed oil 35-1	Chr05	39621859	41679029
Seed oil 35-2	Chr05	41208209	41679029
Seed oil 36-1	Chr05	2671161	4279362
Seed oil 36-2	Chr06	493720	1857485
Seed oil 36-3	Chr15	39682051	50913212
Seed oil 36-4	Chr13	20520399	19951364
Seed oil 36-5	Chr13	26976064	26196486
Seed oil 36-6	Chr18	53866536	55007329
Seed oil 36-7	Chr09	7879934	11261927
Seed oil 36-8	Chr09	45086902	47061794
Seed oil 36-9	Chr03	40375902	42675829
Seed oil 37-1	Chr17	6475946	7487007
Seed oil 37-2	Chr01	52114690	55659688
Seed oil 37-3	Chr09	47195247	46515608
Seed oil 37-4	Chr14	16248799	45041539
Seed oil 37-5	Chr12	35082852	36570573
Seed oil 37-6	Chr19	1678377	7127430
Seed oil 37-7	Chr13	24602843	29609521
Seed oil 37-8	Chr13	31983897	36699189
Seed oil 37-9	Chr16	21770196	26626441
Seed oil 37-10	Chr09	32461762	38799271
Seed oil 37-11	Chr07	8283245	10465123
Seed oil 38-1	Chr05	13360513	28772403
Seed oil 38-2	Chr06	28804685	40245150
Seed oil 38-3	Chr02	31234716	34993207
Seed oil 38-4	Chr13	32196800	29609521
Seed oil 39-1	Chr05	40438629	41913096
Seed oil 39-2	Chr11	7673943	10003026
Seed oil 39-3	Chr04	5286777	6396890
Seed oil 39-4	Chr04	6452994	6503065
Seed oil 39-5	Chr01	43220856	45233214
Seed oil 39-6	Chr02	45267040	46281147
Seed oil 39-7	Chr17	11636620	13771477
Seed oil 39-8	Chr15	39682051	9396584
Seed oil 39-9	Chr18	53905639	53866536
Seed oil 39-10	Chr20	1882497	3903416
Seed oil 39-11	Chr20	1683957	1900702
Seed oil 39-12	Chr16	30404629	36221174
Seed oil 39-13	Chr09	39658479	8236672
Seed oil 39-14	Chr03	3931955	5664735
Seed oil 39-15	Chr03	9227956	18415520
Seed oil 39-16	Chr10	44713925	44695771
Seed oil 41-1	Chr02	24281724	17770710
Seed oil 42-1	Chr05	3691960	3924139
Seed oil 42-2	Chr05	26793125	14845260
Seed oil 42-3	Chr05	26793125	14845260
Seed oil 42-4	Chr05	14845260	29529125
Seed oil 42-5	Chr05	39522050	41265998
Seed oil 42-6	Chr07	8466718	8551484
Seed oil 42-7	Chr07	9357717	10465123
Seed oil 42-8	Chr07	17690860	34896403
Seed oil 42-9	Chr07	18352609	34896403
Seed oil 42-10	Chr14	2104793	2956930
Seed oil 42-11	Chr14	40060720	38859467
Seed oil 42-12	Chr17	11636620	11223368
Seed oil 42-13	Chr17	18425834	27359151
Seed oil 42-14	Chr17	18425834	27359151
Seed oil 42-15	Chr17	38772790	39450967
Seed oil 42-16	Chr20	1287393	1885268
Seed oil 42-17	Chr20	1683957	2047603
Seed oil 42-18	Chr20	1683957	2047603
Seed oil 42-19	Chr20	2716974	25498552
Seed oil 42-20	Chr01	7729201	6926577
Seed oil 42-21	Chr01	50510242	49708804
Seed oil 42-22	Chr07	4559602	7189663
Seed oil 42-23	Chr07	8693698	10465123
Seed oil 42-24	Chr07	9357717	10465123
Seed oil 42-25	Chr07	9357717	10465123
Seed oil 42-26	Chr09	2973041	4266665
Seed oil 42-27	Chr14	41294144	16256888
Seed oil 42-28	Chr14	4790688	5170723
Seed oil 42-29	Chr15	5240509	7043661
Seed oil 42-30	Chr17	34621935	18425834
Seed oil 42-31	Chr18	1736692	2306213
Seed oil 42-32	Chr18	21105172	22375695
Seed oil 42-33	Chr18	30071688	41530961
Seed oil 42-34	Chr18	30071688	41530961
Seed oil 42-35	Chr18	50785143	52916200
Seed oil 42-36	Chr20	677408	1633021
Seed oil 42-37	Chr20	1287393	1885268
Seed oil 42-38	Chr20	1683957	2047603
Seed oil 42-39	Chr20	38262192	40073085
Seed oil 43-1	Chr08	5777917	10078825
Seed oil 43-2	Chr14	16352945	45993714
Seed oil 43-3	Chr14	17619136	48885155
Seed oil 43-4	Chr14	17206268	41294144
Seed oil 43-5	Chr14	45041539	46281808
Seed oil 43-6	Chr14	38859467	48885155
Seed oil 43-7	Chr06	49759893	50509593
Seed oil 43-8	Chr01	52336556	55166202
Seed oil 43-9	Chr02	43443481	45267040
Seed oil 43-10	Chr02	9327815	13335767
Seed oil 43-11	Chr02	29355267	19688108
Seed oil 43-12	Chr17	9576644	12509368
Seed oil 43-13	Chr17	23948117	38763354
Seed oil 43-14	Chr17	23948117	38763354
Seed oil 43-15	Chr15	51294894	51379618
Seed oil 43-16	Chr18	11645228	21105172
Seed oil 43-17	Chr20	2615587	41195418
Seed oil 43-18	Chr20	36575544	43634534
Seed oil 43-19	Chr16	30404629	31474289
Seed oil 43-20	Chr16	4965239	21350842
Seed oil 43-21	Chr09	1060571	4266665
Seed oil 43-22	Chr09	2973041	46053138
Seed oil 43-23	Chr19	14048834	8964065
Seed oil 43-24	Chr19	1803501	7127430
Seed oil 43-25	Chr19	28725767	34351864
Seed oil 43-26	Chr19	40319984	45182458
Seed oil 43-27	Chr19	386234	31391445
Seed oil 43-28	Chr19	43036918	45182458
Seed oil 43-29	Chr07	2025244	10465123
Seed oil 43-30	Chr03	29862641	42675829
Seed oil 43-31	Chr03	3366405	3197845
Seed oil 43-32	Chr03	5664735	6771140
Seed oil 43-33	Chr10	12355353	38033182
Seed oil 43-34	Chr10	3174842	43004879
Seed oil 43-35	Chr10	10091607	25055408
Seed oil 44-1	Chr09	36759445	41745478
Seed oil 44-2	Chr12	1687387	33769619
Seed oil 45-1	Chr03	459442	2943883
Seed oil 45-2	Chr03	5664735	18415520
Seed oil 45-3	Chr05	40414305	41913096
Seed oil 45-4	Chr09	16045909	11224090
Seed oil 45-5	Chr13	10392903	12294072
Seed oil 45-6	Chr14	3063657	9434565
Seed oil 45-7	Chr14	5540205	13086766
Seed oil 45-8	Chr14	9434565	9758992
Seed oil 45-10	Chr16	4965239	6325509
Seed oil 45-11	Chr16	4965239	21877355
cqSeed oil-001	Chr04	46712000	47875842
cqSeed oil-002	Chr12	35871954	35759200
cqSeed oil-003	Chr19	12234826	34753106
cqSeed oil-004	Chr20	8169252	33590931
cqSeed oil-005	Chr03	7607551	14153353
cqSeed oil-006	Chr06	5449370	6085236
cqSeed oil-007	Chr15	3308374	3985288
cqSeed oil-008	Chr05	40414305	41913096
cqSeed oil-009	Chr06	5449370	6085236
cqSeed oil-010	Chr15	3308374	3985288
cqSeed oil-011	Chr02	45295687	46451976
cqSeed oil-012	Chr05	41265253	41913096
cqSeed oil-013	Chr15	7043661	9840775
cqSeed oil-014	Chr02	45106878	45542863
cqSeed oil-015	Chr05	41265253	41913096
cqSeed oil-016	Chr06	5504147	8788593
Seed oil plus protein 1-1	Chr08	21744500	45939584
Seed oil plus protein 1-2	Chr06	29683755	48441504
Seed oil plus protein 1-3	Chr06	17218677	20281159
Seed oil plus protein 1-4	Chr15	35605543	28489658
Seed oil plus protein 1-5	Chr15	39682051	40379591
Seed oil to protein ratio 1-1	Chr05	31943307	32628753
Seed oil to protein ratio 1-2	Chr07	5010696	5266051
Seed oleic 1-1	Chr05	40502591	41913096
Seed oleic 1-2	Chr05	38923244	41877400
Seed oleic 1-3	Chr05	38923244	41877400
Seed oleic 1-4	Chr15	2127717	2517404
Seed oleic 1-5	Chr14	9758992	13585485
Seed oleic 1-6	Chr15	2662454	3308374
Seed oleic 2-1	Chr02	42737219	44460823
Seed oleic 2-2	Chr19	40319984	39877958
Seed oleic 3-1	Chr06	20218893	19370872
Seed oleic 3-2	Chr18	949928	1239847
Seed oleic 3-3	Chr18	50785143	52916200
Seed oleic 4-1	Chr15	22969031	9396584
Seed oleic 5-1	Chr11	33630579	34156770
Seed oleic 5-2	Chr18	53192629	53866536
Seed oleic 5-3	Chr20	42953527	44710552
Seed oleic 6-1	Chr03	39088673	42675829
Seed oleic 6-2	Chr08	39910959	43498672
Seed oleic 6-3	Chr13	19579036	23683604
Seed oleic 6-4	Chr13	34077986	37707839
Seed oleic 6-5	Chr05	32660260	35971621
Seed oleic 6-6	Chr15	6823519	9396584
Seed oleic 6-7	Chr07	9357717	15352684
Seed oleic 6-8	Chr18	50785143	53866536
Seed oleic 6-9	Chr17	20378955	36718722
Seed oleic 6-10	Chr10	46257028	48199089
Seed oleic 6-11	Chr20	24177772	35362576
Seed oleic 6-12	Chr13	23683604	24949516
Seed oleic 7-1	Chr07	1203910	1146438
Seed oleic 7-2	Chr11	8602082	9106824
Seed oleic 7-3	Chr14	41294144	16256888
Seed oleic 7-4	Chr16	21877355	28944536
Seed oleic 7-5	Chr19	40637071	41616190
Seed oleic 8-2	Chr18	48996397	50490755
Seed oleic 8-3	Chr09	6551733	6959917
Seed oleic 8-4	Chr17	12509368	16051012
Seed oleic 9-1	Chr03	5664735	6771140
Seed oleic 9-2	Chr10	25055408	43004879
Seed oleic 9-3	Chr10	1018481	28577116
Seed oleic 10-1	Chr13	10392903	10248427
Seed oleic 10-2	Chr16	4965239	7228568
Seed oleic 10-3	Chr16	13053666	16724085
