# Supplementary material for: Genetic regulatory networks of soybean seed size, oil and protein contents
Source: Front Plant Sci. 2023 Mar 7;14:1160418. doi: 10.3389/fpls.2023.1160418 (PMC10028097; doi:10.3389/fpls.2023.1160418)
Supplement: Supplementary file 3 [file Table_3.xlsx]

## Sheet: Sheet1
Supplementary table 3. The QTLs related to seed protein in soybean
QTL	Chromosome	Start	End
Seed protein 1-1	Chr20	25275083	34302228
Seed protein 1-2	Chr20	24177772	34302228
Seed protein 1-3	Chr20	2716974	25498552
Seed protein 1-4	Chr20	2716974	25498552
Seed protein 1-5	Chr15	877198	1303462
Seed protein 1-6	Chr14	5287913	6851339
Seed protein 1-7	Chr19	36154603	35672961
Seed protein 1-8	Chr18	53192629	53905639
Seed protein 2-1	Chr05	40528038	40263605
Seed protein 2-2	Chr19	45589306	46596334
Seed protein 2-3	Chr05	24308300	28779101
Seed protein 3-1	Chr08	42637572	44689972
Seed protein 3-2	Chr11	4260934	6216988
Seed protein 3-3	Chr04	46712000	47875842
Seed protein 3-4	Chr01	355570	1031087
Seed protein 3-5	Chr01	7729201	6926577
Seed protein 3-6	Chr15	7537521	6823519
Seed protein 3-7	Chr13	22489376	24602843
Seed protein 3-8	Chr18	48473403	49383692
Seed protein 3-9	Chr18	49174114	49681352
Seed protein 3-10	Chr18	53866536	55007329
Seed protein 3-11	Chr12	4886045	5245715
Seed protein 3-12	Chr20	2716974	25498552
Seed protein 4-1	Chr04	47875842	50093937
Seed protein 4-2	Chr04	50092364	52063955
Seed protein 4-3	Chr04	46184435	47875842
Seed protein 4-4	Chr04	1122989	2265858
Seed protein 4-5	Chr15	5916548	7537521
Seed protein 4-6	Chr15	6916577	6823519
Seed protein 4-7	Chr16	2827903	4964852
Seed protein 4-8	Chr03	7805399	5664735
Seed protein 4-9	Chr03	5664735	7607551
Seed protein 4-10	Chr14	7075186	7716875
Seed protein 4-11	Chr14	4908088	5170723
Seed protein 4-13	Chr15	17021739	14048099
Seed protein 5-1	Chr15	7537521	6823519
Seed protein 5-2	Chr12	35871954	35759200
Seed protein 5-3	Chr09	35521285	37762644
Seed protein 5-4	Chr09	2973041	4266665
Seed protein 6-1	Chr12	39868148	39968117
Seed protein 6-2	Chr13	37542919	39208429
Seed protein 7-1	Chr07	5010696	5266051
Seed protein 7-2	Chr04	8296368	8165631
Seed protein 8-1	Chr19	42119600	42311222
Seed protein 9-1	Chr05	40528038	40263605
Seed protein 9-2	Chr04	486057	321727
Seed protein 10-1	Chr20	3903416	27664504
Seed protein 11-1	Chr20	2716974	25498552
Seed protein 12-1	Chr05	41877400	40414305
Seed protein 12-2	Chr04	4221947	5286777
Seed protein 12-3	Chr09	5901485	6551733
Seed protein 12-4	Chr07	4247197	4429773
Seed protein 12-5	Chr10	38957017	39392879
Seed protein 13-1	Chr01	50107261	51043150
Seed protein 13-2	Chr06	45851263	48403138
Seed protein 13-3	Chr07	4247197	4429773
Seed protein 13-4	Chr09	47195247	47865146
Seed protein 14-1	Chr08	45310285	45939584
Seed protein 15-1	Chr20	27664504	33590931
Seed protein 16-1	Chr11	6030644	6971135
Seed protein 16-2	Chr19	48220848	50545228
Seed protein 19-1	Chr04	5241170	32617784
Seed protein 20-1	Chr18	2675309	3626442
Seed protein 21-1	Chr08	43498672	45939584
Seed protein 21-2	Chr04	50023860	49706352
Seed protein 21-3	Chr06	16106296	16007694
Seed protein 21-4	Chr02	7055032	9482333
Seed protein 21-5	Chr10	174602	1836594
Seed protein 21-6	Chr13	28336839	29523311
Seed protein 21-8	Chr14	7922227	9434565
Seed protein 21-9	Chr03	37342681	39088673
Seed protein 21-10	Chr12	35871954	35759200
Seed protein 21-11	Chr07	42861600	43601402
Seed protein 24-1	Chr06	44049891	48305238
Seed protein 24-2	Chr13	31983897	38165515
Seed protein 24-3	Chr09	1060571	4266665
Seed protein 24-4	Chr07	5010696	8551484
Seed protein 25-1	Chr11	8898878	24571364
Seed protein 25-2	Chr11	10836168	24571364
Seed protein 25-3	Chr02	1916476	2381978
Seed protein 26-1	Chr08	8630159	9158742
Seed protein 26-2	Chr17	12509368	16051012
Seed protein 26-3	Chr20	677408	1633021
Seed protein 26-4	Chr20	1683957	2047603
Seed protein 26-5	Chr20	34052339	35240575
Seed protein 26-6	Chr11	32433567	32411307
Seed protein 26-7	Chr06	17966360	17478869
Seed protein 26-8	Chr18	7031610	10011867
Seed protein 26-9	Chr20	41195418	42165892
Seed protein 26-10	Chr14	46001843	46281808
Seed protein 26-11	Chr13	41606169	43325731
Seed protein 26-12	Chr18	1749936	1971473
Seed protein 26-13	Chr13	8587948	1225665
Seed protein 26-14	Chr18	7031610	10011867
Seed protein 27-1	Chr02	37285448	15993654
Seed protein 27-2	Chr15	35605543	28489658
Seed protein 27-3	Chr15	35605543	40379591
Seed protein 27-4	Chr03	41065116	45157294
Seed protein 27-5	Chr10	36986811	44713925
Seed protein 28-1	Chr06	28804685	40245150
Seed protein 28-2	Chr18	48185138	49199710
Seed protein 28-3	Chr12	4265758	6390806
Seed protein 28-4	Chr14	16248799	46281808
Seed protein 28-5	Chr18	1344090	4713017
Seed protein 29-1	Chr06	28804685	40245150
Seed protein 30-1	Chr20	2047603	35362576
Seed protein 30-2	Chr17	36718722	39659456
Seed protein 30-3	Chr15	3307931	6844439
Seed protein 30-4	Chr08	5772438	9192408
Seed protein 30-5	Chr06	5449370	7233361
Seed protein 30-7	Chr19	40154846	40637071
Seed protein 30-8	Chr09	35521285	42132672
Seed protein 30-10	Chr18	57756354	56189127
Seed protein 31-1	Chr20	8169252	33590931
Seed protein 31-2	Chr15	220986	220986
Seed protein 31-3	Chr01	50107261	51043150
Seed protein 31-4	Chr06	7195938	7318768
Seed protein 32-1	Chr14	45993714	46281808
Seed protein 33-1	Chr12	35082852	36570573
Seed protein 33-2	Chr13	31802559	29609521
Seed protein 33-3	Chr09	37826520	43904228
Seed protein 33-4	Chr19	2059590	7127430
Seed protein 33-5	Chr07	8283245	10655943
Seed protein 34-1	Chr05	40528038	40414305
Seed protein 34-2	Chr06	12259594	14644152
Seed protein 34-3	Chr07	42822283	43601402
Seed protein 34-4	Chr08	8283676	13934839
Seed protein 34-5	Chr08	8283676	9192408
Seed protein 34-6	Chr09	37826520	43999942
Seed protein 34-7	Chr11	4234139	6187257
Seed protein 34-8	Chr12	6653096	12362818
Seed protein 34-9	Chr18	41530961	48463447
Seed protein 34-10	Chr19	14048834	33865153
Seed protein 34-11	Chr20	25498552	35362576
Seed protein 35-1	Chr06	17966360	17478869
Seed protein 35-2	Chr06	28804685	40245150
Seed protein 35-3	Chr20	40623814	41023381
Seed protein 35-4	Chr09	37762644	36759445
Seed protein 36-1	Chr05	14843023	32628753
Seed protein 36-2	Chr11	4260934	5114461
Seed protein 36-3	Chr14	16352945	16352945
Seed protein 36-4	Chr04	12610957	50466758
Seed protein 36-5	Chr04	486057	4221947
Seed protein 36-6	Chr04	550103	13613713
Seed protein 36-7	Chr06	16221044	48441504
Seed protein 36-8	Chr06	16221044	48441504
Seed protein 36-9	Chr01	52336556	55166202
Seed protein 36-10	Chr01	49734098	52336556
Seed protein 36-11	Chr02	43443481	45267040
Seed protein 36-12	Chr02	9327815	13335767
Seed protein 36-13	Chr02	43443481	45267040
Seed protein 36-14	Chr17	26354609	36718722
Seed protein 36-15	Chr17	18065453	26354609
Seed protein 36-16	Chr17	30341859	36455269
Seed protein 36-17	Chr17	11223368	28908011
Seed protein 36-18	Chr13	28261002	34473343
Seed protein 36-19	Chr13	10392903	14618264
Seed protein 36-20	Chr13	11847914	43307815
Seed protein 36-21	Chr13	16855019	44344337
Seed protein 36-22	Chr13	10392903	14618264
Seed protein 36-23	Chr13	10392903	31794058
Seed protein 36-24	Chr13	32196800	29609521
Seed protein 36-25	Chr18	1736692	56333703
Seed protein 36-26	Chr20	2615587	41195418
Seed protein 36-27	Chr09	1060571	2245564
Seed protein 36-28	Chr09	2973041	46053138
Seed protein 36-29	Chr09	2245564	46053138
Seed protein 36-30	Chr09	19580187	38799271
Seed protein 36-31	Chr19	45182458	46227880
Seed protein 36-32	Chr19	40319984	45182458
Seed protein 36-33	Chr07	2025244	2434259
Seed protein 36-34	Chr03	29862641	42675829
Seed protein 36-35	Chr03	40375902	42675829
Seed protein 36-36	Chr03	5664735	6771140
Seed protein 36-37	Chr03	37342681	38834669
Seed protein 36-38	Chr10	38373007	39392879
Seed protein 36-39	Chr10	36986811	38033182
Seed protein 36-40	Chr10	11017564	38033182
Seed protein 37-1	Chr11	5681946	6906465
Seed protein 37-2	Chr04	50092364	52063955
Seed protein 37-3	Chr04	6452994	7481984
Seed protein 37-4	Chr02	45267040	47042650
Seed protein 37-5	Chr17	20208120	20378955
Seed protein 37-6	Chr17	9687613	11636620
Seed protein 37-7	Chr20	690237	1882497
Seed protein 37-8	Chr20	3725849	34052339
Seed protein 37-9	Chr20	1287393	1900702
Seed protein 37-10	Chr09	8856894	38961789
Seed protein 37-11	Chr03	8268343	9227956
Seed protein 39-1	Chr14	17206268	16256888
Seed protein 39-2	Chr15	6916577	9396584
Seed protein 39-3	Chr17	38518582	40525673
Seed protein 39-4	Chr20	25275083	34052339
Seed protein 40-1	Chr10	36986811	43004879
Seed protein 40-3	Chr09	2245564	2399604
Seed protein 40-4	Chr01	45923779	49435179
Seed protein 40-5	Chr02	37285448	44226448
Seed protein 41-1	Chr05	34955338	35357699
Seed protein 41-2	Chr15	17702456	28489658
Seed protein 41-3	Chr18	41530961	44259471
Seed protein 41-4	Chr20	677408	1633021
Seed protein 41-5	Chr16	723170	1648510
Seed protein 41-6	Chr16	36074925	37781421
Seed protein 41-7	Chr09	1935225	2399604
Seed protein 41-8	Chr19	386234	843081
Seed protein 41-9	Chr07	20280812	38945797
Seed protein 41-10	Chr03	3327118	3931955
Seed protein 41-11	Chr10	4244746	11017564
Seed protein 42-1	Chr10	25055408	12355353
Seed protein 45-1	Chr14	3063657	9434565
Seed protein 47-1	Chr07	15442498	17756198
Seed protein 47-2	Chr09	12674949	35521285
Seed protein 47-3	Chr12	9131428	14889005
Seed protein 47-4	Chr14	439027	971657
Seed protein 47-5	Chr17	20107917	27359151
Seed protein 47-6	Chr18	3219110	5348175
Seed protein 47-7	Chr18	949928	1239847
Seed protein 47-8	Chr20	2716974	25498552
Seed protein 48-1	Chr20	36842373	38172219
cqSeed protein-001	Chr15	7537521	6823519
cqSeed protein-003	Chr20	8169252	33590931
cqSeed protein-004	Chr03	5664735	7607551
cqSeed protein-005	Chr06	5449370	6085236
cqSeed protein-006	Chr07	2491792	8032843
cqSeed protein-007	Chr06	5504147	6529270
cqSeed protein-008	Chr15	2127717	1540857
cqSeed protein-009	Chr07	6443468	8032843
cqSeed protein-010	Chr03	459362	3021266
cqSeed protein-011	Chr05	39837749	41265253
cqSeed protein-012	Chr06	21583831	47516523
cqSeed protein-013	Chr08	8223512	8630159
cqSeed protein-014	Chr05	41265253	41913096
cqSeed protein-015	Chr06	5406773	7326455
cqSeed protein-016	Chr08	8223512	8937354
